# Supplementary material for: Population Declines of the Oriental Magpie Pica serica (Corvidae) in the Saga Plain, Japan: Relationships With Land Use Patterns, Nesting Sites, and Breeding Success
Source: Ecol Evol. 2025 Sep 21;15(9):e72193. doi: 10.1002/ece3.72193 (PMC12450605; doi:10.1002/ece3.72193)
Supplement: Supplementary file 1 — Data S1: ece372193‐sup‐0001‐Data_S1.xlsx. [file ECE3-15-e72193-s001.xlsx]

## Sheet: Fig.2
Locality	Site_no	Census_year	No_nests
Chikugo-riverside	1	2019	0
Chikugo-riverside	2	2019	0
Chikugo-riverside	3	2019	0
Chikugo-riverside	4	2019	2
Chikugo-riverside	5	2019	6
Chikugo-riverside	6	2019	1
Chikugo-riverside	7	2019	2
Chikugo-riverside	8	2019	14
Chikugo-riverside	9	2019	0
Chikugo-riverside	10	2019	3
Chikugo-riverside	1	2008	6
Chikugo-riverside	2	2008	9
Chikugo-riverside	3	2008	14
Chikugo-riverside	4	2008	6
Chikugo-riverside	5	2008	4
Chikugo-riverside	6	2008	5
Chikugo-riverside	7	2008	9
Chikugo-riverside	8	2008	6
Chikugo-riverside	9	2008	15
Chikugo-riverside	10	2008	10
Chikugo-riverside	2	1969	9
Chikugo-riverside	3	1969	12
Chikugo-riverside	4	1969	12
Chikugo-riverside	5	1969	7
Chikugo-riverside	8	1969	18
Chikugo-riverside	10	1969	9
Kanzaki	11	2019	0
Kanzaki	12	2019	0
Kanzaki	13	2019	0
Kanzaki	14	2019	0
Kanzaki	15	2019	2
Kanzaki	16	2019	1
Kanzaki	17	2019	3
Kanzaki	18	2019	0
Kanzaki	11	2008	6
Kanzaki	12	2008	4
Kanzaki	13	2008	1
Kanzaki	14	2008	6
Kanzaki	15	2008	6
Kanzaki	16	2008	7
Kanzaki	17	2008	6
Kanzaki	18	2008	1
Kanzaki	13	1969	8
Kanzaki	14	1969	7
Saga	19	2019	0
Saga	20	2019	0
Saga	21	2019	0
Saga	22	2019	0
Saga	23	2019	0
Saga	24	2019	0
Saga	25	2019	3
Saga	26	2019	0
Saga	27	2019	1
Saga	28	2019	0
Saga	29	2019	2
Saga	30	2019	0
Saga	31	2019	1
Saga	32	2019	4
Saga	33	2019	10
Saga	34	2019	27
Saga	35	2019	1
Saga	36	2019	1
Saga	37	2019	3
Saga	38	2019	3
Saga	39	2019	0
Saga	40	2019	3
Saga	41	2019	5
Saga	42	2019	2
Saga	43	2019	4
Saga	44	2019	0
Saga	45	2019	2
Saga	46	2019	3
Saga	19	2008	6
Saga	20	2008	6
Saga	21	2008	4
Saga	22	2008	3
Saga	23	2008	2
Saga	24	2008	5
Saga	25	2008	5
Saga	26	2008	6
Saga	27	2008	12
Saga	28	2008	11
Saga	29	2008	0
Saga	30	2008	5
Saga	31	2008	5
Saga	32	2008	5
Saga	33	2008	6
Saga	34	2008	10
Saga	35	2008	4
Saga	36	2008	5
Saga	37	2008	2
Saga	38	2008	10
Saga	39	2008	9
Saga	40	2008	7
Saga	41	2008	5
Saga	42	2008	9
Saga	43	2008	4
Saga	44	2008	0
Saga	45	2008	0
Saga	46	2008	8
Saga	33	1969	17
Saga	34	1969	20
Saga	37	1969	25
Saga	38	1969	15
Saga	40	1969	12
Saga	41	1969	15
Ogi(Ushizu)	47	2019	0
Ogi(Ushizu)	48	2019	0
Ogi(Ushizu)	49	2019	1
Ogi(Ushizu)	50	2019	3
Ogi(Ushizu)	51	2019	1
Ogi(Ushizu)	52	2019	5
Ogi(Ushizu)	53	2019	0
Ogi(Ushizu)	54	2019	0
Ogi(Ushizu)	55	2019	0
Ogi(Ushizu)	56	2019	3
Ogi(Ushizu)	57	2019	1
Ogi(Ushizu)	58	2019	3
Ogi(Ushizu)	59	2019	1
Ogi(Ushizu)	60	2019	4
Ogi(Ushizu)	61	2019	0
Ogi(Ushizu)	62	2019	3
Ogi(Ushizu)	63	2019	0
Ogi(Ushizu)	64	2019	2
Ogi(Ushizu)	65	2019	0
Ogi(Ushizu)	66	2019	3
Ogi(Ushizu)	67	2019	1
Ogi(Ushizu)	68	2019	0
Ogi(Ushizu)	69	2019	0
Ogi(Ushizu)	70	2019	0
Ogi(Ushizu)	71	2019	0
Ogi(Ushizu)	72	2019	1
Ogi(Ushizu)	73	2019	1
Ogi(Ushizu)	74	2019	0
Ogi(Ushizu)	47	2008	0
Ogi(Ushizu)	48	2008	1
Ogi(Ushizu)	49	2008	6
Ogi(Ushizu)	50	2008	2
Ogi(Ushizu)	51	2008	3
Ogi(Ushizu)	52	2008	2
Ogi(Ushizu)	53	2008	3
Ogi(Ushizu)	54	2008	1
Ogi(Ushizu)	55	2008	3
Ogi(Ushizu)	56	2008	1
Ogi(Ushizu)	57	2008	3
Ogi(Ushizu)	58	2008	1
Ogi(Ushizu)	59	2008	1
Ogi(Ushizu)	60	2008	5
Ogi(Ushizu)	61	2008	2
Ogi(Ushizu)	62	2008	5
Ogi(Ushizu)	63	2008	0
Ogi(Ushizu)	64	2008	4
Ogi(Ushizu)	65	2008	1
Ogi(Ushizu)	66	2008	1
Ogi(Ushizu)	67	2008	4
Ogi(Ushizu)	68	2008	2
Ogi(Ushizu)	69	2008	1
Ogi(Ushizu)	70	2008	3
Ogi(Ushizu)	71	2008	1
Ogi(Ushizu)	72	2008	2
Ogi(Ushizu)	73	2008	1
Ogi(Ushizu)	74	2008	0
Ogi(Ushizu)	49	1969	21
Ogi(Ushizu)	50	1969	10
Ogi(Ushizu)	51	1969	8
Ogi(Ushizu)	52	1969	8
Ogi(Ushizu)	53	1969	7
Ogi(Ushizu)	54	1969	6
Ogi(Ushizu)	55	1969	7
Ogi(Ushizu)	56	1969	9
Ogi(Ushizu)	57	1969	5
Ogi(Ushizu)	58	1969	3
Ogi(Ushizu)	59	1969	7
Ogi(Ushizu)	60	1969	3
Ogi(Ushizu)	61	1969	12
Ogi(Ushizu)	62	1969	10
Ogi(Ushizu)	63	1969	14
Ogi(Ushizu)	64	1969	7
Ogi(Ushizu)	65	1969	11
Ogi(Ushizu)	66	1969	8
Ogi(Ushizu)	67	1969	6
Ogi(Ushizu)	68	1969	8
Ogi(Ushizu)	69	1969	8
Ogi(Ushizu)	70	1969	0
Ogi(Ushizu)	71	1969	0
Ogi(Ushizu)	72	1969	0
Ogi(Ushizu)	73	1969	2
Ogi(Ushizu)	74	1969	0
Fukudomi	75	2019	1
Fukudomi	76	2019	0
Fukudomi	77	2019	3
Fukudomi	78	2019	2
Fukudomi	79	2019	1
Fukudomi	80	2019	0
Fukudomi	81	2019	0
Fukudomi	82	2019	0
Fukudomi	83	2019	0
Fukudomi	84	2019	0
Fukudomi	75	1969	1
Fukudomi	76	1969	7
Fukudomi	77	1969	8
Fukudomi	78	1969	8
Fukudomi	79	1969	9
Fukudomi	80	1969	5
Fukudomi	81	1969	8
Fukudomi	82	1969	11
Fukudomi	83	1969	11
Fukudomi	84	1969	6
Kashima	100	2019	2
Kashima	101	2019	3
Kashima	102	2019	6
Kashima	103	2019	1
Kashima	104	2019	0
Kashima	105	2019	2
Kashima	106	2019	3
Karatsu	151	2019	0
Karatsu	152	2019	0
Karatsu	153	2019	1
Karatsu	154	2019	1
Karatsu	155	2019	0
Karatsu	156	2019	0
Karatsu	157	2019	1
Karatsu	158	2019	4
Karatsu	159	2019	0
Karatsu	160	2019	0
Karatsu	161	2019	0
Karatsu	162	2019	7

## Sheet: Fig.3
	Saga	Ogi	Fukudomi	Chikugo-R	Kanzaki
1969	17.3333	6.92308	7.4	11.1667	7.5
2008	5.5	2.10714		8.4	4.625
2019	3.3913	1.28571	1	2.8	0.75

## Sheet: Fig.7
	Year	Pairs	Nest_completion	Egg_hatch	Fledging_success
Low_density	2011	16	13	8	2
Low_density	2012	16	15	9	3
Low_density	2013	14	13	8	1
High_density	2011	45	41	32	16.5
High_density	2012	46	41	34	15
High_density	2013	47	41	32	14.5

## Sheet: Table1
Census year	The number of nests/km2
	None	1-10	11 or more
1969	4 (6.3%)	38 (60.3%)	21 (33.3%)
2008	6 (7.9%)	65 (85.5%)	5 (6.6%)
2019	24 (34.8%)	43 (62.3%)	2 (2.9%)

## Sheet: Table 2
model	Spatial Durbin Model					Linear Model
Variable	Coefficient	SE	z.value	p.value		Coefficient	SE	z.value	p.value
(Intercept)	-2.572	0.945	-2.723	0.006		-2.194	0.937	-2.342	0.027
Farmland	0.135	0.074	1.831	0.067		0.189	0.056	3.343	0.002
Building	0.109	0.101	1.082	0.279		0.238	0.108	2.205	0.036
Forest	-0.163	0.142	-1.147	0.251		-0.262	0.16	-1.637	0.113
Farmland (Lag)	0.025	0.092	0.277	0.782
Building (Lag)	0.196	0.114	1.718	0.086
Forest (Lag)	-0.294	0.387	-0.759	0.448
Rho (spatial autocorrelation)	0.236	0.177	1.328	0.184
LR Test for Rho	1.478			0.224
R-squared	0.528					0.367
AIC	164.474					165.186
